# Supplementary material for: Distinct Ecological Habits and Habitat Responses to Future Climate Change in Two Subspecies of Magnolia sieboldii K. Koch, a Tree Endemic to East Asia
Source: Plants (Basel). 2024 Nov 3;13(21):3097. doi: 10.3390/plants13213097 (PMC11548506; doi:10.3390/plants13213097)
Supplement: Supplementary file 1 [file plants-13-03097-s001.zip]

Archive with 4 entries (4 files):
- Figure S1 Response curves of the dominant environmental variables for subsp. Sieboldii.pdf
- Figure S2 Response curves of the dominant environmental variables for subsp. japonica.pdf
- Figure S3 Correlation between 20 variables (subsp. japonica is above the diagonal, subsp. sieboldii is below the diagonal).pdf
- Table S1 Changes of the area of suitable habitats of the two subspecies in different periods under two climate scenarios.xlsx
