# Supplementary material for: Distinct Ecological Habits and Habitat Responses to Future Climate Change in Two Subspecies of Magnolia sieboldii K. Koch, a Tree Endemic to East Asia
Source: Plants (Basel). 2024 Nov 3;13(21):3097. doi: 10.3390/plants13213097 (PMC11548506; doi:10.3390/plants13213097)
Supplement: Supplementary file 1 [file plants-13-03097-s001.zip › Table S1 Changes of the area of suitable habitats of the two subspecies in different periods under two climate scenarios.xlsx]

## Sheet: Sheet1
Subspecies	Period	Poorly suitable habitat/km2	Changes/%	Moderately suitable habitat/km2	Changes/%	Highly suitable habitat/km2	Changes/%	Total suitable habitat/km2	Changes/%
subsp. sieboldii	current	11.4×104	-	7.51×104	-	1.52×104	-	20.42×104	-
	2041-2060 SSP126	14.64×104	28.46	7.70×104	2.47	4.42×104	191.14	26.75×104	30.99
	2081-2100 SSP126	19.24×104	68.78	8.05×104	7.19	6.70×104	341.55	33.99×104	66.4
	2041-2060 SSP585	20.08×104	76.22	8.71×104	15.97	7.17×104	372.32	35.96×104	76.06
	2081-2100 SSP585	26.81×104	135.25	13.85×104	84.47	12.86×104	747.68	53.53×104	162.07
subsp. japonica	current	3.13×104	-	4.67×104	-	3.40×104	-	11.20×104	-
	2041-2060 SSP126	7.07×104	126.22	3.81×104	-18.45	2.27×104	-33.33	13.15×104	17.42
	2081-2100 SSP126	3.71×104	18.65	3.47×104	-25.75	2.54×104	-25.26	9.72×104	-13.21
	2041-2060 SSP585	11.06×104	253.62	3.05×104	-34.72	2.91×104	-14.55	17.02×104	51.89
	2081-2100 SSP585	9.15×104	192.71	2.66×104	-43.08	2.20×104	-35.23	14.02×104	25.12
